# Supplementary material for: Varicella vaccine dose depended effectiveness and waning among preschool children in Hong Kong
Source: Hum Vaccin Immunother. 2019 Oct 23;16(3):499–505. doi: 10.1080/21645515.2019.1663121 (PMC7227687; doi:10.1080/21645515.2019.1663121)
Supplement: Supplemental Material [file khvi-16-03-1663121-s001.zip]

Archive with 1 entries (1 files):
- KHVI_1663121_supplemental.pdf
